# Supplementary material for: Evaluating the Molecular Properties and Function of ANKHD1, and Its Role in Cancer
Source: Int J Mol Sci. 2023 Aug 16;24(16):12834. doi: 10.3390/ijms241612834 (PMC10454556; doi:10.3390/ijms241612834)
Supplement: Supplementary file 1 [file ijms-24-12834-s001.zip]

Archive with 1 entries (1 files):
- ijms-2529071-supplementary.pdf
